# Supplementary material for: Deubiquitination of SARM1 by USP13 regulates SARM1 activation and axon degeneration
Source: Life Med. 2023 Nov 4;2(5):lnad040. doi: 10.1093/lifemedi/lnad040 (PMC11749472; doi:10.1093/lifemedi/lnad040)
Supplement: lnad040_suppl_Supplementary_Tables_S1 [file lnad040_suppl_Supplementary_Tables_S1.xlsx]

## Sheet: SARM1-interacting proteins
UniProt ID	Fold change (SARM1/N27)			Mean of fold change	p value	Protein name
	Repeat_1	Repeat_2	Repeat_3
Q92995	167.263	185.435	142.772	165.157	0.00023	USP13
Q9UKV5	176.964	164.599	144.6190	162.061	1e-05	GP78
Q6SZW1	46.7983	46.7691	51.2572	48.2749	0.00041	SARM1
Q14978	7.0154	25.4364	9.3504	13.9341	0.01845	NOLC1
P68431	5.2786	25.8602	9.3552	13.4980	0.03197	H31
P38159	4.6008	9.6618	13.4114	9.2247	0.01416	RBMX
Q9UQ35	6.6570	12.9698	6.8115	8.8128	0.00523	SRRM2
Q9H0H5	3.8391	10.5114	3.7300	6.0269	0.04338	RGAP1
P30040	6.7904	6.1025	4.8757	5.9229	0.00493	ERP29
Q13162	9.0241	4.6030	4.0415	5.8896	0.01653	PRDX4
Q14690	4.5396	8.1047	4.4774	5.7072	0.03000	RRP5
Q15424	3.7557	6.0021	6.4606	5.4061	0.01493	SAFB1
Q8N9Q2	4.3753	4.9991	6.0221	5.1321	0.00135	SR1IP
Q969H8	6.5055	6.2319	2.5068	5.0814	0.03731	MYDGF
O75367	3.0591	6.6836	2.8877	4.2102	0.04360	H2AY
O75494	2.8582	6.2659	2.9617	4.0286	0.02836	SRS10
O76071	3.5167	3.7584	3.8427	3.7059	0.00027	CIAO1
P39748	3.2027	4.1209	3.6922	3.6719	0.01175	FEN1
P84103	3.3040	3.6951	2.9323	3.3105	0.02214	SRSF3
P84090	3.7101	2.6678	3.0524	3.1434	0.02384	ERH
P17480	2.3326	2.9519	4.1372	3.1406	0.01384	UBF1
P62995	2.1429	2.7265	4.0442	2.9712	0.03688	TRA2B
P04637	2.7594	3.6949	2.3740	2.9428	0.03284	P53
P56182	4.3004	2.5811	1.9357	2.9391	0.04506	RRP1
P08670	2.7699	3.2253	2.6541	2.8831	0.00370	VIME
Q15637	3.3949	2.2552	2.8083	2.8195	0.02745	SF01
Q8WVV4	1.8043	3.8146	2.8171	2.8120	0.03905	POF1B
Q14137	2.0068	2.9053	3.3375	2.7499	0.02864	BOP1
Q9H0D6	2.4655	3.5706	1.8483	2.6281	0.03248	XRN2
P26368	1.8198	2.0354	3.3371	2.3975	0.04098	U2AF2
P45974	2.0224	2.1420	2.3866	2.1836	0.03315	UBP5
Q00839	1.6567	2.1984	2.6732	2.1761	0.02508	HNRPU
P52272	1.9570	2.5471	2.0182	2.1741	0.00584	HNRPM
Q13263	1.7586	2.2702	2.2173	2.0821	0.00993	TIF1B
P43243	1.6479	2.4220	2.0915	2.0538	0.02771	MATR3
O94826	2.0246	1.7378	2.3607	2.0410	0.03571	TOM70
Q14498	1.6720	2.1857	2.1836	2.0138	0.01596	RBM39
O15042	1.6331	1.8985	2.4449	1.9922	0.02341	SR140
Q96PK6	1.9184	2.2968	1.6075	1.9409	0.02709	RBM14
P54819	2.2699	1.5053	1.9354	1.9036	0.04916	KAD2
P78347	1.4707	2.1159	2.1200	1.9022	0.02958	GTF2I
Q9Y2X3	1.7173	1.7981	2.1047	1.8734	0.00632	NOP58
Q13148	1.6822	2.0045	1.7835	1.8234	0.02470	TADBP
Q99733	1.9259	1.6976	1.8429	1.8221	0.01815	NP1L4
O00425	1.7787	2.2553	1.4069	1.8136	0.04717	IF2B3
O00567	1.7469	1.7087	1.9814	1.8123	0.00721	NOP56
P62979	1.7574	1.7723	1.8440	1.7912	0.00234	RS27A
Q96AG4	1.9163	1.8220	1.5391	1.7591	0.00745	LRC59
Q8WVV9	1.5849	1.5330	1.9832	1.7004	0.01812	HNRLL
Q9Y5M8	1.8087	1.6870	1.5829	1.6929	0.00188	SRPRB
P55265	1.8296	1.5254	1.7120	1.6890	0.00573	DSRAD
Q9BZE4	1.5063	1.8131	1.5307	1.6167	0.02292	NOG1
Q9Y383	1.3145	1.6951	1.8157	1.6085	0.04110	LC7L2
P57737	1.5241	1.5246	1.7218	1.5901	0.00548	CORO7
Q8IWS0	1.2995	1.8116	1.6425	1.5845	0.03838	PHF6
Q9Y5B9	1.3695	1.4483	1.8725	1.5634	0.04358	SP16H
Q9BVP2	1.3096	1.8285	1.5329	1.5570	0.04658	GNL3
P31943	1.4521	1.5777	1.6020	1.5439	0.00167	HNRH1
Q9Y3U8	1.3303	1.5867	1.6931	1.5367	0.04631	RL36
P09874	1.4430	1.6751	1.4676	1.5286	0.01107	PARP1
P42166	1.4466	1.7370	1.3188	1.5008	0.03407	LAP2A
P35580	1.3862	1.5216	1.5814	1.4964	0.03152	MYH10
O43175	1.2523	1.6228	1.5013	1.4588	0.04994	SERA
Q9BQG0	1.3803	1.3305	1.6163	1.4424	0.01925	MBB1A
P61978	1.2982	1.5030	1.4792	1.4268	0.01237	HNRPK
P61160	1.5474	1.3234	1.3686	1.4131	0.04050	ARP2
P14866	1.5485	1.3157	1.3662	1.4102	0.01273	HNRPL
Q5BKZ1	1.4553	1.3706	1.3094	1.3784	0.00674	ZN326
Q9UNE7	1.3352	1.5231	1.2612	1.3732	0.04171	CHIP
P61221	1.3329	1.3922	1.2933	1.3394	0.03100	ABCE1
Q92841	1.2042	1.2995	1.4923	1.3320	0.04738	DDX17
P27708	1.2228	1.2711	1.2629	1.2523	0.00136	PYR1
P17844	1.1366	1.2829	1.2426	1.2207	0.02972	DDX5
