# Supplementary material for: Deubiquitination of SARM1 by USP13 regulates SARM1 activation and axon degeneration
Source: Life Med. 2023 Nov 4;2(5):lnad040. doi: 10.1093/lifemedi/lnad040 (PMC11749472; doi:10.1093/lifemedi/lnad040)
Supplement: lnad040_suppl_Supplementary_Tables_S2 [file lnad040_suppl_Supplementary_Tables_S2.xlsx]

## Sheet: ARM-interacting proteins
UniProt ID	Fold change (ARM/N27)			Mean of fold change	p value	Protein name
	Repeat_1	Repeat_2	Repeat_3
Q9UKV5	442.398	396.012	553.0630	463.824	2e-05	GP78
Q92995	283.146	255.008	304.543	280.899	0.00015	USP13
Q6SZW1	41.9820	50.0987	46.6046	46.2284	0.00047	SARM1
P68431	6.6703	14.3656	12.3484	11.1281	0.00800	H31
Q15293	8.8664	8.3684	5.7691	7.6680	0.00794	RCN1
P54727	6.2606	5.0571	8.7325	6.6834	0.01062	RD23B
Q13162	6.2199	5.3114	6.2320	5.9211	0.00172	PRDX4
P30040	4.6706	5.5794	6.6988	5.6496	0.00598	ERP29
Q6L8Q7	6.0570	5.6808	4.4058	5.3812	0.00092	PDE12
O94966	3.4261	4.2423	6.5557	4.7414	0.00922	UBP19
O76071	6.6939	3.6590	3.5827	4.6452	0.01172	CIAO1
Q6P5R6	3.9636	5.5956	2.9719	4.1770	0.04249	RL22L
Q14690	4.4165	3.5806	3.7184	3.9052	0.04455	RRP5
Q8TEQ6	3.8666	3.9684	3.0719	3.6356	0.02130	GEMI5
Q9H0H5	3.1859	3.6561	3.2272	3.3564	0.02137	RGAP1
Q14165	2.8901	3.5076	3.0625	3.1534	0.00447	MLEC
Q8WTT2	3.1840	3.1763	2.9727	3.1110	0.02011	NOC3L
O76021	3.1088	3.3419	2.6624	3.0377	0.01414	RL1D1
Q9Y263	2.4204	2.962	3.5192	2.9672	0.00661	PLAP
Q9UI30	2.9614	3.5546	2.3731	2.9631	0.03009	TR112
O43852	2.1795	3.7704	2.8017	2.9172	0.01499	CALU
P63092	2.7528	2.9188	2.3071	2.6596	0.01624	GNAS2
O95478	2.8568	2.9775	1.8354	2.5566	0.03098	NSA2
P62314	1.6458	3.1175	2.8805	2.5479	0.04789	SMD1
Q9Y2Z4	2.2609	3.0159	2.0753	2.4507	0.01114	SYYM
P39748	1.9641	2.6683	2.6786	2.4370	0.04304	FEN1
Q7Z2T5	2.1444	2.7233	2.1811	2.3496	0.00652	TRM1L
Q8WXF1	2.2784	2.5133	2.0714	2.2877	0.00184	PSPC1
Q9NVP1	2.5727	2.3250	1.5461	2.1479	0.03649	DDX18
Q9UQ35	1.8479	2.1064	2.4186	2.1243	0.00860	SRRM2
P30101	2.1567	1.9584	1.9247	2.0133	0.00907	PDIA3
Q9C0C9	2.2447	2.0507	1.7202	2.0052	0.00747	UBE2O
P05455	2.0742	2.1426	1.5926	1.9364	0.02789	LA
O00267	1.6459	1.9637	2.1138	1.9078	0.01350	SPT5H
P56182	2.0555	1.8466	1.7588	1.8870	0.00624	RRP1
Q7Z7K6	2.0181	2.0271	1.5805	1.8752	0.01285	CENPV
P38159	1.8538	1.9267	1.7881	1.8562	0.00343	RBMX
Q15459	1.9093	1.8513	1.7635	1.8414	0.01797	SF3A1
P0DMV9	1.8116	1.7149	1.9384	1.8216	0.00102	HS71B
Q9BT78	1.9867	1.9652	1.5084	1.8201	0.01639	CSN4
P19338	1.6589	1.9541	1.6486	1.7538	0.02176	NUCL
Q9BQG0	1.4170	1.9271	1.9170	1.7537	0.02506	MBB1A
P62979	1.5161	1.8203	1.8569	1.7311	0.01254	RS27A
Q8NBS9	2.0523	1.4412	1.6856	1.7264	0.03512	TXND5
P11802	1.7028	1.8927	1.5492	1.7149	0.00659	CDK4
P49207	1.4914	1.6648	1.8789	1.6783	0.00973	RL34
Q15084	1.6953	1.6620	1.6382	1.6652	0.03356	PDIA6
O00425	1.9429	1.4044	1.5450	1.6308	0.03193	IF2B3
Q16576	1.4354	1.8603	1.4775	1.5911	0.02300	RBBP7
Q14839	1.5673	1.4817	1.6727	1.5739	0.03243	CHD4
P28838	1.7426	1.6061	1.3039	1.5509	0.03176	AMPL
P55060	1.3490	1.7586	1.5398	1.5491	0.02226	XPO2
P35998	1.5396	1.3654	1.6271	1.5107	0.01594	PRS7
Q9H0D6	1.7115	1.5001	1.3171	1.5096	0.02534	XRN2
P83731	1.7282	1.5034	1.2844	1.5053	0.03624	RL24
Q9BPX3	1.3880	1.6503	1.4273	1.4885	0.03477	CND3
Q9UN86	1.5527	1.3407	1.5553	1.4829	0.01196	G3BP2
P07437	1.3186	1.5991	1.4265	1.4481	0.02130	TBB5
O00571	1.3622	1.3343	1.6175	1.4380	0.04743	DDX3X
P13804	1.2376	1.5937	1.4483	1.4265	0.03514	ETFA
P62241	1.4285	1.4485	1.3929	1.4233	0.02060	RS8
Q13263	1.3782	1.3830	1.5049	1.4220	0.01964	TIF1B
P35580	1.3095	1.4567	1.4981	1.4215	0.04817	MYH10
Q14444	1.4851	1.3018	1.4671	1.4180	0.01331	CAPR1
Q9BZE4	1.4038	1.4586	1.3833	1.4152	0.02581	NOG1
P26368	1.3249	1.5007	1.3995	1.4084	0.01072	U2AF2
P52272	1.4522	1.4177	1.3141	1.3947	0.00457	HNRPM
Q7L2E3	1.3978	1.3088	1.4282	1.3783	0.00843	DHX30
Q13310	1.3189	1.4133	1.3914	1.3745	0.00686	PABP4
Q9Y678	1.2673	1.3749	1.4486	1.3636	0.01095	COPG1
P06748	1.4995	1.3222	1.2356	1.3524	0.04850	NPM
O75643	1.3774	1.2909	1.3308	1.3330	0.00862	U520
Q01813	1.3325	1.2808	1.3532	1.3222	0.02573	PFKAP
P17844	1.3619	1.3339	1.2637	1.3198	0.00417	DDX5
P46781	1.4289	1.2674	1.2301	1.3088	0.02956	RS9
Q9UBQ5	1.2599	1.2969	1.3381	1.2983	0.00459	EIF3K
O60610	1.2376	1.2361	1.4088	1.2942	0.03597	DIAP1
Q9BVP2	1.2911	1.3728	1.2034	1.2891	0.03364	GNL3
P61158	1.2873	1.2989	1.2731	1.2865	0.03260	ARP3
P26639	1.3071	1.1402	1.3536	1.2670	0.04352	SYTC
P31943	1.1625	1.2671	1.3317	1.2538	0.02247	HNRH1
P62917	1.2351	1.3304	1.1862	1.2506	0.04694	RL8
P31689	1.2218	1.3093	1.1674	1.2329	0.02574	DNJA1
Q5JTH9	1.2202	1.1611	1.2531	1.2115	0.00700	RRP12
P63244	1.2043	1.1976	1.2304	1.2108	0.01993	RACK1
Q13242	1.2508	1.2344	1.1424	1.2092	0.04693	SRSF9
Q13642	1.2160	1.1791	1.2125	1.2025	0.04185	FHL1
