# Supplementary material for: Deubiquitination of SARM1 by USP13 regulates SARM1 activation and axon degeneration
Source: Life Med. 2023 Nov 4;2(5):lnad040. doi: 10.1093/lifemedi/lnad040 (PMC11749472; doi:10.1093/lifemedi/lnad040)
Supplement: lnad040_suppl_Supplementary_Tables_S3 [file lnad040_suppl_Supplementary_Tables_S3.xlsx]

## Sheet: Primer
Primer name	Sequence
SARM1-F	ATGGTCCTGACGCTGCTTCTC
SARM1-R	CGGTTGGACCCATGGGTGCAG
USP13-F	ATGCAGCGCCGGGGCGCCCTGTTCGGC
USP13-R	GCTTGGTATCCTGCGGTAAAAGTACATG
GP78-F	ATGCCGCTGCTCTTCCTCGAGCG
GP78-R	GGAGGTCTGCTGCTTCTGAAGCC
USP10-F	ATGGCCCTCCACAGCCCG
USP10-R	TTACAGCAGGTCCACTCGGCGGTAATAC
FKBP-F	ATGGGAGTGCAGGTGGAAACCATC
FKBP-R	TTCCAGTTTTAGAAGCTCCACATCGAAG
pcDNA3.1-SARM1-F	CGTTTAAACTTAAGCTTGGTACCGAGCTCGGATCCGCCACCATGGTCCTGACGCTGCTTCTC
pcDNA3.1-SARM1-Flag-R	CCGCCACTGTGCTGGATATCTGCAGAATTCTTACTTATCGTCGTCATCCTTGTAATCCGGTTGGACCCATGGGTGCAG
pcDNA3.1-USP13-F	CGTTTAAACTTAAGCTTGGTACCGAGCTCGGATCCGCCACCATGCAGCGCCGGGGCGCCCTGTTCGGC
pcDNA3.1-USP13-Flag-R	CCGCCACTGTGCTGGATATCTGCAGAATTCTTACTTATCGTCGTCATCCTTGTAATCGCTTGGTATCCTGCGGTAAAAGTACATG
pcDNA3.1-GP78-F	CGTTTAAACTTAAGCTTGGTACCGAGCTCGGATCCGCCACCATGCCGCTGCTCTTCCTCGAGCG
pcDNA3.1-GP78-Flag-R	CCGCCACTGTGCTGGATATCTGCAGAATTCTTACTTATCGTCGTCATCCTTGTAATCGGAGGTCTGCTGCTTCTGAAGCC
pcDNA3.1-GP78-myc-R	CCGCCACTGTGCTGGATATCTGCAGAATTCTTACAAGTCCTCTTCAGATATCAGCTTTTGCTCGGAGGTCTGCTGCTTCTGAAGCC
pcDNA3.1-myc-USP10-F	CGTTTAAACTTAAGCTTGGTACCGAGCTCGGATCCGCCACCATGGCATCAATGCAGAAGCTGATCTCAGAGGAGGACCTGGCCCTCCACAGCCCG
pcDNA3.1-USP10-R	CCGCCACTGTGCTGGATATCTGCAGAATTCTTACAGCAGGTCCACTCGGCGGTAATAC
APEX2-F	GGAAAGTCTTACCCAACTGTGAGTGC
APEX2-R	GGCATCAGCAAACCCAAGCTCGG
V5-APEX2-F	GGCAAGCCCATCCCCAACCCCCTGCTGGGCCTGGACAGCACCGGAAAGTCTTACCCAACTGTGAGTGC
pcDNA3.1-APEX2-R	GCGGCCGCCACTGTGCTGGATATCTGCAGAATTCttaGGCATCAGCAAACCCAAGCTCG
N27-V5-R	GGTGCTGTCCAGGCCCAGCAGGGGGTTGGGGATGGGCTTGCCTGACCCTGACCCCCGCTCGGCGCCCG
ARM-V5-R	GGTGCTGTCCAGGCCCAGCAGGGGGTTGGGGATGGGCTTGCCTGACCCTGACCCGCTGGGCACGGAGGGC
SARM1-V5-R	GGTGCTGTCCAGGCCCAGCAGGGGGTTGGGGATGGGCTTGCCTGACCCTGACCCGGTTGGACCCATGGGTGC
pcDNA3.1-ARM-Flag-R	CCGCCACTGTGCTGGATATCTGCAGAATTCttaCTTATCGTCGTCATCCTTGTAATCGCTGGGCACGGAGGGC
pcDNA3.1-TIR-F	GTTTAAACTTAAGCTTGGTACCGAGCTCGGATCCGCCACCATGGGGGACACTCCAGATGTCTTC
pcDNA3.1-TIR-myc-R	GCCACTGTGCTGGATATCTGCAGAATTCTTACAAGTCCTCTTCAGATATCAGCTTTTGCTCCGGTTGGACCCATGGGTGCAG
pcDNA3.1-myc-USP13-F	GCTTGGTACCGAGCTCGGATCCcaccATGGAGCAAAAGCTGATATCTGAAGAGGACTTGCAGCGCCGGGGCGCCC
pcDNA3.1-myc-USP13-R	CGAGCGGCCGCCACTGTGCTGGATATCTGCAGAATTCTTAGCTTGGTATCCTGCGGTAAAAGTAC
pcDNA3.1-USP13-HA-R	CGAGCGGCCGCCACTGTGCTGGATATCTGCAGAATTCTTAAGCGTAATCTGGAACATCGTATGGGTAGCTTGGTATCCTGCGGTAAAAGTAC
C345A-F	GAAGAACCTGGGCAACAGCGCCTATCTCAGCTCTGTCATGCAGGCCATCTTCAGC
C345A-R	GAGATAGGCGCTGTTGCCCAGGTTCTTCAGACCCGTGTAGCCAGGACCATACATTGG
M644E-F	ACTCAAAAGATCGCCTGGAAAACCAATTGATAGACCCATCAG
M644E-R	CAATTGGTTTTCCAGGCGATCTTTTGAGTCATCAG
M739E-F	AGCTATCATCACCTCCGAAGGATTTCAGCGAAATCAGGCTATTC
M739E-R	AGCCTGATTTCGCTGAAATCCTTCGGAGGTGATGATAGCTACGATTTCC
FKBPF36V-F	AGATGGAAAGAAAGTTGATTCCTCCCGGGACAGAAACAAG
FKBPF36V-R	TTCTGTCCCGGGAGGAATCAACTTTCTTTCCATCTTCAAGCATCCCGGTG
FKBPF36V-TIR-F	CTTCGATGTGGAGCTTCTAAAACTGGAAATCTCTCGAGGTACCACCCCAGATG
FKBPF36V-TIR-R	CATCTGGGGTGGTACCTCGAGAGATTTCCAGTTTTAGAAGCTCCACATCGAAGA
pLenti-hSyn-SARM1-F	GTGCCTGAGAGCGCAGTCGAGAGGATCCGCCACCATGGTCCTGACGCTGCTTCTC
pLenti-hSyn-N27-F	TGCCTGAGAGCGCAGTCGAGAGGATCCGCCACCATGGTCCTGACGCTGCTTCTC
pLenti-hSyn-USP13-F	GTGCCTGAGAGCGCAGTCGAGAGGATCCGCCACCATGCAGCGCCGGGGCGCCCTGTTCGGC
pLenti-hSyn-GP78-F	GTGCCTGAGAGCGCAGTCGAGAGGATCCGCCACCATGCCGCTGCTCTTCCTCGAGCG
pLenti-hSyn-Flag-R	GGTTGATTATCGATAAGCTTGATATCGAATTCTTACTTATCGTCGTCATCCTTGTAATC
pLenti-hSyn-APEX2-R	GGTTGATTATCGATAAGCTTGATATCGAATTCTTAGGCATCAGCAAACCCAAGCTCGG
pLenti-hSyn-Flag-USP10-F	GTGCCTGAGAGCGCAGTCGAGAGGATCCGCCACCATGGATTACAAGGATGACGACGATAAGGCCCTCCACAGCCCGCAGTATA
pLenti-hSyn-USP10-R	GGTTGATTATCGATAAGCTTGATATCGAATTCTTACAGCAGGTCCACTCGGCGGTAATAC
pLenti-hSyn-myc-FKBPF36V-TIR-F	GTGCCTGAGAGCGCAGTCGAGAGGATCCGCCACCATGGCATCAATGCAGAAGCTGATCTCAGAGGAGGACCTGATGGGAGTGCAGGTGGAAACC
pLenti-hSyn-FKBPF36V-TIR-R	GGTTGATTATCGATAAGCTTGATATCGAATTCTTAAGGCAGACCCATTGGCGTAGCTC
pLKO.1-sh-USP13-F	CCGGGCAACGAATCATAACCTGGAACTCGAGTTCCAGGTTATGATTCGTTGCTTTTTTG
pLKO.1-sh-USP13-R	AATTCAAAAAAGCAACGAATCATAACCTGGAACTCGAGTTCCAGGTTATGATTCGTTGC

## Sheet: siRNA
siRNA name	Sequence
si-Ctrl (scrambled siRNA)	ACGUGACACGUUCGGAGAA
si-USP13#1	AUCAAUUGGUUCAUCAGGC
si-USP13#2	UAAAUGGUAUCUUGGCACG
si-USP13#3	UAAAGAUCCAAUCCAGUGC
